# Supplementary material for: Clinical Response and Hospital Costs of Therapeutic Drug Monitoring for Vancomycin in Elderly Patients
Source: J Pers Med. 2022 Jan 26;12(2):163. doi: 10.3390/jpm12020163 (PMC8875716; doi:10.3390/jpm12020163)
Supplement: Supplementary file 1 [file jpm-12-00163-s001.zip]

Archive with 1 entries (1 files):
- jpm-1473068-supplementary.pdf
